# Supplementary material for: TGF-β and IL-2 differentially shape T follicular regulatory cell differentiation and stability in vitro
Source: Cell Mol Immunol. 2026 Jun 25;23(8):1022–37. doi: 10.1038/s41423-026-01440-9 (PMC13424134; doi:10.1038/s41423-026-01440-9)
Supplement: Supplementary file 2 — Supplementary Data 1 [file 41423_2026_1440_MOESM2_ESM.xlsx]

## Sheet: Tfr_vs_Tfh_up
Rank

## Sheet: Tfr_vs_Tfh_down
Rank

## Sheet: Tfr_vs_Treg_up
Rank

## Sheet: Tfr_vs_Treg_down
Rank

## Sheet: Tfh_vs_Treg_up
Rank

## Sheet: Tfh_vs_Treg_down
Rank
